# Supplementary material for: Unveiling the Potential of Migrasomes: A Machine-Learning-Driven Signature for Diagnosing Acute Myocardial Infarction
Source: Biomedicines. 2024 Jul 22;12(7):1626. doi: 10.3390/biomedicines12071626 (PMC11274667; doi:10.3390/biomedicines12071626)
Supplement: Supplementary file 1 [file biomedicines-12-01626-s001.zip]

Archive with 7 entries (7 files):
- biomedicines-3087802-supplementary/Supplementary Figure S1.jpg
- biomedicines-3087802-supplementary/Supplementary Figure S2.jpg
- biomedicines-3087802-supplementary/Supplementary Figure S3.jpg
- biomedicines-3087802-supplementary/Supplementary Figure S4.jpg
- biomedicines-3087802-supplementary/Supplementary File S1.pdf
- biomedicines-3087802-supplementary/Supplementary File S2.pdf
- biomedicines-3087802-supplementary/Supplementary Table.xlsx
