# Supplementary material for: Unveiling the Potential of Migrasomes: A Machine-Learning-Driven Signature for Diagnosing Acute Myocardial Infarction
Source: Biomedicines. 2024 Jul 22;12(7):1626. doi: 10.3390/biomedicines12071626 (PMC11274667; doi:10.3390/biomedicines12071626)
Supplement: Supplementary file 1 [file biomedicines-12-01626-s001.zip › biomedicines-3087802-supplementary/Supplementary Table.xlsx]

## Sheet: Supplementary Table 1
Type	Gene sets	References
Membrane markers	TSPAN1,	Wu D, Xu Y, Ding T, et al. Pairing of integrins with ECM proteins determines migrasome formation[J]. Cell Research, 2017, 27(11): 1397-1400.
	TSPAN2,	Huang Y, Zucker B, Zhang S, et al. Migrasome formation is mediated by assembly of micron-scale tetraspanin macrodomains[J]. Nature Cell Biology, 2019, 21(8): 991-1002.
	TSPAN3,	Zhang Y, Wang J, Ding Y, et al. Migrasome and Tetraspanins in Vascular Homeostasis: Concept, Present, and Future. Front Cell Dev Biol. 2020; 8:438.
	TSPAN4,
	TSPAN5,
	TSPAN6,
	TSPAN7,
	TSPAN9,
	TSPAN13,
	TSPAN18,
	TSPAN25,
	TSPAN26,
	TSPAN27,
	ITGA1, ITGA3, ITGA5, ITGB1
Protein markers	NDST1, EOGT, PIGK,	Zhao X, Lei Y, Zheng J, et al. Identification of markers for migrasome detection[J]. Cell discovery, 2019, 5(1): 27.
	CPQ
Regulator and Signaling molecules	ROCK1,	Lu P, Liu R, Lu D, et al. Chemical screening identifies ROCK1 as a regulator of migrasome formation. Cell Discov. 2020;6(1):51. Published 2020 Aug 4. doi:10.1038/s41421-020-0179-6
	TGFB2,	Daniel S K, Seo Y D, Pillarisetty V G. The CXCL12-CXCR4/CXCR7 axis as a mechanism of immune resistance in gastrointestinal malignancies[C]//Seminars in cancer biology. Academic Press, 2020, 65: 176-188.
	IL1B,	Jiang D, Jiang Z, Lu D, et al. Migrasomes provide regional cues for organ morphogenesis during zebrafish gastrulation[J]. Nature Cell Biology, 2019, 21(8): 966-977.
	PDGFD, CXCL12, WNT8A, WNT11,
	MYDGF,
	BMP1,
	BMP7, CXCL18, WNT5B,
	LEFTY1,
	BMP2

## Sheet: Supplementary Table 2
Model	PMID	Author	Gene
Model-1	28947747	Evan D. Muse	HBEGF
Model-1	28947747	Evan D. Muse	SYTL3
Model-1	28947747	Evan D. Muse	EDN1
Model-1	28947747	Evan D. Muse	NR4A2
Model-1	28947747	Evan D. Muse	NFKBIA
Model-1	28947747	Evan D. Muse	VPS8
Model-1	28947747	Evan D. Muse	NR4A3
Model-1	28947747	Evan D. Muse	SULF1
Model-1	28947747	Evan D. Muse	RNASE1
Model-1	28947747	Evan D. Muse	CCL20
Model-1	28947747	Evan D. Muse	MGP
Model-2	36182975	Nan Zhang	ADAMTS1
Model-2	36182975	Nan Zhang	CNN2
Model-2	36182975	Nan Zhang	DHRS13
Model-2	36182975	Nan Zhang	DUSP1
Model-2	36182975	Nan Zhang	FASLG
Model-2	36182975	Nan Zhang	GNPTAB
Model-2	36182975	Nan Zhang	NARF
Model-2	36182975	Nan Zhang	PHC2
Model-2	36182975	Nan Zhang	RAB7A
Model-2	36182975	Nan Zhang	VNN3
Model-2	36182975	Nan Zhang	YIPF3
Model-3	35694667	Yanze Wu	ITLN1
Model-3	35694667	Yanze Wu	NFIL3
Model-3	35694667	Yanze Wu	ZFP36
Model-3	35694667	Yanze Wu	MCEMP1
Model-3	35694667	Yanze Wu	ACSL1
Model-3	35694667	Yanze Wu	BCL6
Model-3	35694667	Yanze Wu	IRAK3
Model-3	35694667	Yanze Wu	IL1R2
Model-3	35694667	Yanze Wu	SERPINA1
Model-3	35694667	Yanze Wu	DYSF
Model-3	35694667	Yanze Wu	S100A12
Model-4	37178159	Haihua Pan	CLEC2D
Model-4	37178159	Haihua Pan	TCN2
Model-4	37178159	Haihua Pan	CCR1
Model-5	32581823	Ming Li	DLGAP1-AS1
Model-5	32581823	Ming Li	PYGL
Model-5	32581823	Ming Li	MEGF9
Model-5	32581823	Ming Li	PHC2
Model-5	32581823	Ming Li	IL1R1
Model-5	32581823	Ming Li	TLR2
Model-5	32581823	Ming Li	TLR4
Model-6	26193668	Jason J Rose	GNB1
Model-6	26193668	Jason J Rose	CALU
Model-6	26193668	Jason J Rose	PRDX6
Model-6	26193668	Jason J Rose	PPP2R1A
Model-6	26193668	Jason J Rose	PSAP
Model-6	26193668	Jason J Rose	SPARC
Model-6	26193668	Jason J Rose	ACTR2
Model-6	26193668	Jason J Rose	ZYX
Model-6	26193668	Jason J Rose	GAS6
Model-7	34095251	Meng Xia	PTPRC
Model-7	34095251	Meng Xia	C3AR1
Model-7	34095251	Meng Xia	CD53
Model-7	34095251	Meng Xia	TLR2
Model-7	34095251	Meng Xia	CCR1
Model-8	37123479	Hiromi W L Koh	EFEMP1
Model-8	37123479	Hiromi W L Koh	FSTL3
Model-9	34957234	Jing Xu	ITGAM
Model-9	34957234	Jing Xu	CLEC4D
Model-9	34957234	Jing Xu	SLC2A3
Model-9	34957234	Jing Xu	BST1
Model-9	34957234	Jing Xu	MCEMP1
Model-9	34957234	Jing Xu	PLAUR
Model-9	34957234	Jing Xu	GPR97
Model-9	34957234	Jing Xu	MMP25
Model-10	33847684	Siyu Guo	TNF
Model-10	33847684	Siyu Guo	CXCL8
Model-10	33847684	Siyu Guo	FPR2
Model-10	33847684	Siyu Guo	CXCL1
Model-10	33847684	Siyu Guo	JUN
Model-10	33847684	Siyu Guo	IL1B
Model-10	33847684	Siyu Guo	PPBP
Model-10	33847684	Siyu Guo	MMP9
Model-10	33847684	Siyu Guo	FCER1G
Model-10	33847684	Siyu Guo	LILRB2
Model-11	35463752	Yanze Wu	TLR2
Model-11	35463752	Yanze Wu	IL1B
Model-11	35463752	Yanze Wu	LILRB2
Model-11	35463752	Yanze Wu	FCER1G
Model-11	35463752	Yanze Wu	FPR1
Model-11	35463752	Yanze Wu	MMP9
Model-12	35422846	Jin Zhou	BCL6
Model-12	35422846	Jin Zhou	PTGS2
Model-12	35422846	Jin Zhou	PTEN
Model-13	35050240	Junqiang Xue	RPL9
Model-13	35050240	Junqiang Xue	RPL26
Model-13	35050240	Junqiang Xue	OLR1
Model-13	35050240	Junqiang Xue	FOS
Model-13	35050240	Junqiang Xue	BCL6
Model-13	35050240	Junqiang Xue	TLR2
Model-13	35050240	Junqiang Xue	IRS2
Model-13	35050240	Junqiang Xue	IER3
Model-13	35050240	Junqiang Xue	TNFAIP6
Model-13	35050240	Junqiang Xue	B4GALT5
Model-13	35050240	Junqiang Xue	CEBPD
Model-13	35050240	Junqiang Xue	NFIL3
Model-13	35050240	Junqiang Xue	TRIB1
Model-13	35050240	Junqiang Xue	PTGS2
Model-13	35050240	Junqiang Xue	MXD1
Model-13	35050240	Junqiang Xue	BCL3
Model-13	35050240	Junqiang Xue	PLAUR
Model-14	31733574	Rui Zhang	ARG1
Model-14	31733574	Rui Zhang	PLAUR
Model-14	31733574	Rui Zhang	FOS
Model-14	31733574	Rui Zhang	IL1R2
Model-15	36618351	Dongsheng Wei	NR4A2
Model-16	36407421	Jiahe Wu	ALOX5
Model-16	36407421	Jiahe Wu	CAMKK2
Model-16	36407421	Jiahe Wu	KDM6B
Model-16	36407421	Jiahe Wu	LAMP2
Model-16	36407421	Jiahe Wu	PTEN
Model-16	36407421	Jiahe Wu	PTGS2
Model-16	36407421	Jiahe Wu	ULK1
Model-17	34227921	Yun Xie	FN1
Model-17	34227921	Yun Xie	CD34
Model-17	34227921	Yun Xie	LPL
Model-17	34227921	Yun Xie	WWTR1
Model-17	34227921	Yun Xie	ARG1
Model-17	34227921	Yun Xie	NAMPTL
Model-18	35592331	Qixin Chen	PRKAR1A
Model-18	35592331	Qixin Chen	SDCBP
Model-19	36299582	Liting Yang	ACOX1
Model-19	36299582	Liting Yang	BCL6
Model-19	36299582	Liting Yang	CEACAM8
Model-19	36299582	Liting Yang	CUGBP2
Model-19	36299582	Liting Yang	GPX7
Model-20	36582740	Jie Xiang	MMP9
Model-20	36582740	Jie Xiang	ETS2
Model-20	36582740	Jie Xiang	BCL6
Model-21	36440046	Zheng Liu	LIAS
Model-21	36440046	Zheng Liu	LIPT1
Model-21	36440046	Zheng Liu	DLAT
Model-21	36440046	Zheng Liu	PDHB
Model-21	36440046	Zheng Liu	GLS
Model-21	36440046	Zheng Liu	MTF1
Model-21	36440046	Zheng Liu	CDKN2A
Model-22	35872921	Jiahe Wu	GPM6A
Model-22	35872921	Jiahe Wu	SRSF1
Model-22	35872921	Jiahe Wu	ANK2
Model-23	34565282	Kai Liu	ATF3
Model-23	34565282	Kai Liu	PTGS2
Model-23	34565282	Kai Liu	CXCL1
Model-23	34565282	Kai Liu	SOCS3
Model-23	34565282	Kai Liu	HSPA1B
Model-23	34565282	Kai Liu	SELP
Model-23	34565282	Kai Liu	CXCL2
Model-23	34565282	Kai Liu	IL1B
Model-23	34565282	Kai Liu	MYD88
Model-23	34565282	Kai Liu	S100A8
Model-24	31502863	Guochang Zhang	KLRC4
Model-24	31502863	Guochang Zhang	KLRC2
Model-24	31502863	Guochang Zhang	DLC1
Model-25	33293800	Yongwei Yu	MMP9
Model-25	33293800	Yongwei Yu	IL6
Model-25	33293800	Yongwei Yu	SPP1
Model-25	33293800	Yongwei Yu	PTGS2
Model-25	33293800	Yongwei Yu	SERPINE1
Model-25	33293800	Yongwei Yu	PLAUR
Model-25	33293800	Yongwei Yu	CXCL5
Model-25	33293800	Yongwei Yu	LGALS3
Model-25	33293800	Yongwei Yu	SERPINB2
Model-25	33293800	Yongwei Yu	CD14
Model-26	36071762	Jijuan Wang	ASAH1
Model-26	36071762	Jijuan Wang	DEGS1
Model-26	36071762	Jijuan Wang	NEU1
Model-26	36071762	Jijuan Wang	SPTLC2
Model-26	36071762	Jijuan Wang	SPHK1
Model-26	36071762	Jijuan Wang	GBA2
Model-27	36561967	Yong-Hao Jiang	ATM
Model-27	36561967	Yong-Hao Jiang	PIK3CA
Model-27	36561967	Yong-Hao Jiang	MAPK8
Model-27	36561967	Yong-Hao Jiang	KRAS
Model-27	36561967	Yong-Hao Jiang	SIRT1
Model-28	36245596	Nai Zhang	CEP55
Model-28	36245596	Nai Zhang	NMU
Model-28	36245596	Nai Zhang	CAV1
Model-28	36245596	Nai Zhang	SEMA6A
Model-28	36245596	Nai Zhang	TBX3
Model-28	36245596	Nai Zhang	FBLN1
Model-28	36245596	Nai Zhang	SYNM
Model-29	26725916	Yuan Gao	CCL5
Model-29	26725916	Yuan Gao	BCL3
Model-29	26725916	Yuan Gao	NR2C2
Model-29	26725916	Yuan Gao	MAX
Model-29	26725916	Yuan Gao	GTF3C2
Model-29	26725916	Yuan Gao	NCOA7
Model-30	37576155	Hongjun You	SH2D1B
Model-30	37576155	Hongjun You	ADM
Model-30	37576155	Hongjun You	PI3
Model-30	37576155	Hongjun You	MMP9
Model-30	37576155	Hongjun You	NRG1
Model-30	37576155	Hongjun You	CBLB
Model-30	37576155	Hongjun You	RORA
Model-30	37576155	Hongjun You	FASLG
Model-31	36061306	Xianpei Wang	IGF2BP1
Model-31	36061306	Xianpei Wang	FTO
Model-31	36061306	Xianpei Wang	RBM15
Model-31	36061306	Xianpei Wang	METTL3
Model-31	36061306	Xianpei Wang	YTHDC2
Model-31	36061306	Xianpei Wang	FMR1
Model-31	36061306	Xianpei Wang	HNRNPA2B1
Model-32	36553589	Sanjay Kumar	ADORA3
Model-32	36553589	Sanjay Kumar	VPS8
Model-32	36553589	Sanjay Kumar	GPx3
Model-32	36553589	Sanjay Kumar	BMP6
Model-33	36034287	Shuo Feng	MMP9
Model-33	36034287	Shuo Feng	ARG1
Model-33	36034287	Shuo Feng	CA4
Model-33	36034287	Shuo Feng	CRISPLD2
Model-33	36034287	Shuo Feng	S100A12
Model-33	36034287	Shuo Feng	GZMK
Model-34	35369343	Xiang Chen	SYTL2
Model-34	35369343	Xiang Chen	KLRD1
Model-34	35369343	Xiang Chen	C12orf75
Model-35	36531699	Jingqi Yang	ASB13
Model-35	36531699	Jingqi Yang	CDCA7
Model-36	36688193	Nader Ebadi	KDM5D
Model-36	36688193	Nader Ebadi	EIF1AY
Model-36	36688193	Nader Ebadi	CCL20
Model-37	34115526	Shengjue Xiao	FCER1G
Model-37	34115526	Shengjue Xiao	PTGS2
Model-38	32597946	Yajuan Du	WDFY3
Model-38	32597946	Yajuan Du	TP53INP2
Model-38	32597946	Yajuan Du	GABARAPL1
Model-38	32597946	Yajuan Du	CDKN1A
Model-38	32597946	Yajuan Du	DDIT3
Model-38	32597946	Yajuan Du	NAMPT
Model-38	32597946	Yajuan Du	FOS
Model-39	37115066	Kun Jiao	S100A9
Model-39	37115066	Kun Jiao	MAPK3
Model-39	37115066	Kun Jiao	MAPK1
Model-39	37115066	Kun Jiao	MMP3
Model-39	37115066	Kun Jiao	IL-17A
Model-39	37115066	Kun Jiao	HSP90AB1
Model-40	34568491	Siyu Guo	BDKRB1
Model-40	34568491	Siyu Guo	BDKRB2
Model-40	34568491	Siyu Guo	CCL25
Model-40	34568491	Siyu Guo	HRH1
Model-40	34568491	Siyu Guo	KISS1
Model-40	34568491	Siyu Guo	NPBWR1
Model-40	34568491	Siyu Guo	GRPR
Model-40	34568491	Siyu Guo	TACR3
Model-40	34568491	Siyu Guo	HTR2B
Model-40	34568491	Siyu Guo	ORM1
Model-41	35722095	Hu Zhai	IL2RB
Model-41	35722095	Hu Zhai	IL18RAP
Model-41	35722095	Hu Zhai	PROK2
Model-41	35722095	Hu Zhai	S100A12
Model-41	35722095	Hu Zhai	VNN2
Model-42	36915729	Cheng Yu	TLR2
Model-42	36915729	Cheng Yu	VCAN
Model-42	36915729	Cheng Yu	HP
Model-42	36915729	Cheng Yu	ICAM1
Model-42	36915729	Cheng Yu	LCN2
Model-42	36915729	Cheng Yu	LTF
Model-42	36915729	Cheng Yu	S100A9
Model-42	36915729	Cheng Yu	NFKBIA
Model-43	31772617	Daqiu Chen	CCR1
Model-43	31772617	Daqiu Chen	CXCL1
Model-43	31772617	Daqiu Chen	CXCL2
Model-43	31772617	Daqiu Chen	CXCLl5
Model-43	31772617	Daqiu Chen	MMP8
Model-44	33506919	S-J Xiao	PTAFR
Model-44	33506919	S-J Xiao	AQP9
Model-44	33506919	S-J Xiao	TLR4
Model-44	33506919	S-J Xiao	HCAR3
Model-44	33506919	S-J Xiao	LRG1
Model-44	33506919	S-J Xiao	SMAD4
Model-45	31059043	Xuefei Li	FADS2
Model-45	31059043	Xuefei Li	LRRN3
Model-45	31059043	Xuefei Li	GPR15
Model-45	31059043	Xuefei Li	AK5
Model-46	32920122	Abdulrahman Mujalli	IL1B
Model-46	32920122	Abdulrahman Mujalli	IL1A
Model-46	32920122	Abdulrahman Mujalli	IL1RN
Model-46	32920122	Abdulrahman Mujalli	STAT3
Model-46	32920122	Abdulrahman Mujalli	PTX3
Model-46	32920122	Abdulrahman Mujalli	PTGS2
Model-46	32920122	Abdulrahman Mujalli	JUN
Model-47	28713962	Yi Yang	SRC
Model-47	28713962	Yi Yang	FYN
Model-48	24704022	Tong Zhang	MMP9
Model-48	24704022	Tong Zhang	ITGB2
Model-48	24704022	Tong Zhang	ICAM1
Model-48	24704022	Tong Zhang	MLYCD
Model-49	36221828	Hao Li	MYL7
Model-49	36221828	Hao Li	TSC22D2
Model-49	36221828	Hao Li	HSPA1A
Model-49	36221828	Hao Li	BTG2
Model-49	36221828	Hao Li	NR4A1
Model-49	36221828	Hao Li	RYR2
Model-50	36547406	Lingxiao Wang	TIMP1
Model-50	36547406	Lingxiao Wang	SPARC
Model-50	36547406	Lingxiao Wang	SPP1
Model-50	36547406	Lingxiao Wang	TGFB1
Model-50	36547406	Lingxiao Wang	DECR1
Model-50	36547406	Lingxiao Wang	VIM
Model-50	36547406	Lingxiao Wang	SERPINE1
Model-50	36547406	Lingxiao Wang	SERPINA3
Model-50	36547406	Lingxiao Wang	THBS2
Model-50	36547406	Lingxiao Wang	VCAN
Model-51	35156527	Yao Xie	PLG
Model-51	35156527	Yao Xie	C8B
Model-51	35156527	Yao Xie	F2
Model-52	29928570	Ke Wu	TFEB
Model-52	29928570	Ke Wu	IRS2
Model-52	29928570	Ke Wu	GRB2
Model-52	29928570	Ke Wu	FASLG
Model-52	29928570	Ke Wu	LIMS1
Model-52	29928570	Ke Wu	CX3CR1
Model-52	29928570	Ke Wu	HSPA6
Model-52	29928570	Ke Wu	TPM3
Model-52	29928570	Ke Wu	LAT2
Model-52	29928570	Ke Wu	CEBPD
Model-52	29928570	Ke Wu	AQP9
Model-52	29928570	Ke Wu	MAPKAPK2
Model-53	36440001	Qiaoyu Zhou	CSF2RB
Model-53	36440001	Qiaoyu Zhou	SIGLEC9
Model-53	36440001	Qiaoyu Zhou	LRRC25
Model-53	36440001	Qiaoyu Zhou	CSF3R
Model-54	29845799	Yushuang Yang	STAT3
Model-54	29845799	Yushuang Yang	LCK
Model-54	29845799	Yushuang Yang	FYN
Model-55	37662030	Shan Wang	ITGAM
Model-55	37662030	Shan Wang	CD163
Model-55	37662030	Shan Wang	ARG1
Model-55	37662030	Shan Wang	HIF1A
Model-55	37662030	Shan Wang	ACSL1
Model-56	36620624	Yiqun Guo	DNMT3B
Model-56	36620624	Yiqun Guo	MBD3
Model-56	36620624	Yiqun Guo	UHRF1
Model-56	36620624	Yiqun Guo	UHRF2
Model-56	36620624	Yiqun Guo	NTHL1
Model-56	36620624	Yiqun Guo	SMUG1
Model-56	36620624	Yiqun Guo	ZBTB33
Model-56	36620624	Yiqun Guo	TET1
Model-56	36620624	Yiqun Guo	TET3
Model-57	35231061	Guangyao Shao	AQP9
Model-57	35231061	Guangyao Shao	IL1B
Model-57	35231061	Guangyao Shao	IL1RN
Model-58	36863716	Zhengyu Liu	ACSL1
Model-58	36863716	Zhengyu Liu	CH25H
Model-58	36863716	Zhengyu Liu	GPCPD1
Model-58	36863716	Zhengyu Liu	PLA2G12A
Model-59	33563285	Qixin Chen	CUX1
Model-59	33563285	Qixin Chen	CTSD
Model-59	33563285	Qixin Chen	ADD3
Model-60	36684609	Hongyu Li	ACSL1
Model-60	36684609	Hongyu Li	GABARAPL1
Model-60	36684609	Hongyu Li	IL1R2
Model-60	36684609	Hongyu Li	IRAK3
Model-60	36684609	Hongyu Li	MCEMP1
Model-60	36684609	Hongyu Li	NFIL3
Model-60	36684609	Hongyu Li	THBD
Model-61	34470729	Wei Xiong	IGLON5
Model-61	34470729	Wei Xiong	LMX1A
Model-62	35537778	Pengfei Zheng	JAK2
Model-62	35537778	Pengfei Zheng	CDC42
Model-62	35537778	Pengfei Zheng	CHUK
Model-63	30697054	Suleyman Aydin	TNNT2
Model-63	30697055	Suleyman Aydin	TNNI3
Model-63	30697056	Suleyman Aydin	MB

## Sheet: Supplementary Table 3
Term	Overlap	P-value	Adjusted P-value	Old P-value	Old Adjusted P-value	Odds Ratio	Combined Score	Genes
ML-9 CTD 00002377	45302	0.000549985	0.0100747	0	0	19989	150030	ITGB1
Ginsenoside Rh1 CTD 00003920	45302	0.000549985	0.0100747	0	0	19989	150030	ITGB1
WP1066 CTD 00004704	45302	0.000549985	0.0100747	0	0	19989	150030	ITGB1
Puromycin aminonucleoside CTD 00006653	45304	0.000649983	0.0100747	0	0	19987	146676	ITGB1
etodolac CTD 00007163	45312	0.00104998	0.0129164	0	0	19979	137036	ITGB1
MAGNESIUM CTD 00006230	45316	0.00124997	0.0129164	0	0	19975	133526	ITGB1
ML-7 CTD 00002750	1/34	0.00169997	0.0139497	0	0	19966	127326	ITGB1
Artesunate CTD 00001840	1/36	0.00179997	0.0139497	0	0	19964	126172	ITGB1
CHEMBL35349 CTD 00001274	1/41	0.00204996	0.014122	0	0	19959	123545	ITGB1
Cyclohexanecarboxamide, 4-(1-aminoethyl)-N-4-pyridinyl-, trans- CTD 00003513	1/53	0.00264996	0.0157581	0	0	19947	118350	ITGB1
scriptaid CTD 00003819	1/60	0.00299995	0.0157581	0	0	19940	115835	ITGB1
Electrocorundum CTD 00005364	1/61	0.00304995	0.0157581	0	0	19939	115499	ITGB1
retinol CTD 00006991	1/86	0.00429994	0.017784	0	0	19914	108514	ITGB1
Chlorophenothane CTD 00005755	1/90	0.00449994	0.017784	0	0	19910	107588	ITGB1
UNII-768N7QO4KH BOSS	1/95	0.00474994	0.017784	0	0	19905	106484	ITGB1
Gefitinib CTD 00003879	1/95	0.00474994	0.017784	0	0	19905	106484	ITGB1
33258 Hoechst BOSS	1/99	0.00494993	0.017784	0	0	19901	105642	ITGB1
beta-carotene CTD 00007253	1/104	0.00519993	0.017784	0	0	19896	104635	ITGB1
phenytoin CTD 00006527	1/109	0.00544993	0.017784	0	0	19891	103675	ITGB1
LITHOCHOLIC ACID CTD 00006221	1/115	0.00574993	0.0178248	0	0	19885	102578	ITGB1
eugenol CTD 00005949	1/161	0.00804991	0.0231824	0	0	19839	95665.5	ITGB1
GLYCOGEN BOSS	1/167	0.00834991	0.0231824	0	0	19833	94910.9	ITGB1
hydroquinone CTD 00001535	1/172	0.00859991	0.0231824	0	0	19828	94302	ITGB1
folic acid CTD 00005997	1/194	0.0096999	0.0236075	0	0	19806	91813.5	ITGB1
LAMININ BOSS	1/197	0.0098499	0.0236075	0	0	19803	91495.7	ITGB1
Acid red 87 BOSS	1/198	0.0098999	0.0236075	0	0	19802	91390.8	ITGB1
[6-[6-(butanoylamino)purin-9-yl]-2-hydroxy-2-oxo-4a,6,7,7a-tetrahydro-4H-furo[3,2-d][1,3,2]dioxaphosphinin-7-yl] butanoate CTD 00005796	1/224	0.0111999	0.0257183	0	0	19776	88830.8	ITGB1
verteporfin MCF7 DOWN	1/235	0.0117499	0.0259364	0	0	19765	87833.9	ITGB1
emetine MCF7 DOWN	1/244	0.0121999	0.0259364	0	0	19756	87051.4	ITGB1
HEMATOXYLIN BOSS	1/251	0.0125499	0.0259364	0	0	19749	86462	ITGB1
verteporfin HL60 DOWN	1/283	0.0141499	0.0282998	0	0	19717	83956	ITGB1
simvastatin CTD 00007319	1/304	0.0151999	0.0287204	0	0	19696	82456.7	ITGB1
Fulvestrant CTD 00002740	1/310	0.0154999	0.0287204	0	0	19690	82046.7	ITGB1
N-Acetyl-L-cysteine CTD 00005305	1/315	0.0157499	0.0287204	0	0	19685	81710.9	ITGB1
5-azacytidine CTD 00005455	1/352	0.0175999	0.030718	0	0	19648	79375.3	ITGB1
(17S)-17-hydroxy-13,17-dimethyl-1,2,6,7,8,14,15,16-octahydrocyclopenta[a]phenanthren-3-one CTD 00007088	1/367	0.0183499	0.030718	0	0	19633	78495.4	ITGB1
nocodazole HL60 UP	1/373	0.0186499	0.030718	0	0	19627	78153.1	ITGB1
Medroxyprogesterone acetate CTD 00006623	1/389	0.0194499	0.030718	0	0	19611	77265.7	ITGB1
cephaeline HL60 DOWN	1/411	0.0205499	0.030718	0	0	19589	76101.3	ITGB1
Vorinostat CTD 00003560	1/425	0.0212498	0.030718	0	0	19575	75391.3	ITGB1
diclofenac CTD 00005804	1/427	0.0213498	0.030718	0	0	19573	75291.7	ITGB1
carmustine CTD 00005595	1/429	0.0214498	0.030718	0	0	19571	75192.5	ITGB1
emetine HL60 DOWN	1/435	0.0217498	0.030718	0	0	19565	74897.7	ITGB1
carbamazepine CTD 00005574	1/436	0.0217998	0.030718	0	0	19564	74849	ITGB1
3-(1-methylpyrrolidin-2-yl)pyridine CTD 00006393	1/499	0.0249498	0.0343753	0	0	19501	71976	ITGB1
oxygen CTD 00006454	1/524	0.0261998	0.0348253	0	0	19476	70931.6	ITGB1
curcumin CTD 00000663	1/528	0.0263998	0.0348253	0	0	19472	70769	ITGB1
raloxifene CTD 00007367	1/686	0.0342998	0.0443039	0	0	19314	65138.7	ITGB1
metronidazole PC3 DOWN	1/745	0.0372498	0.0471324	0	0	19255	63351	ITGB1
tamoxifen CTD 00006827	1/802	0.0400998	0.0497238	0	0	19198	61748.1	ITGB1
ARSENIC CTD 00005442	1/853	0.0426498	0.0518488	0	0	19147	60403.7	ITGB1
CADMIUM CTD 00005555	1/1142	0.0570998	0.0680805	0	0	18858	53989.6	ITGB1
resveratrol CTD 00002483	1/1601	0.0800498	0.0936431	0	0	18399	46459.4	ITGB1
ZINC CTD 00007011	1/1642	0.0820998	0.0942627	0	0	18358	45891.7	ITGB1
hydrogen peroxide CTD 00006118	1/2673	0.13365	0.15066	0	0	17327	34871.2	ITGB1
atrazine CTD 00005450	1/2968	0.1484	0.1643	0	0	17032	32494.4	ITGB1
Tetradioxin CTD 00006848	1/3768	0.1884	0.204926	0	0	16232	27094.3	ITGB1
METHYL METHANESULFONATE CTD 00006307	1/3864	0.1932	0.206524	0	0	16136	26528.1	ITGB1
Retinoic acid CTD 00006918	1/4258	0.2129	0.223725	0	0	15742	24351.8	ITGB1
estradiol CTD 00005920	1/4336	0.2168	0.224026	0	0	15664	23946.8	ITGB1
Copper sulfate CTD 00007279	1/6016	0.3008	0.305731	0	0	13984	16799.1	ITGB1
VALPROIC ACID CTD 00006977	1/8312	0.4156	0.4156	0	0	11688	10262.4	ITGB1

## Sheet: Supplementary Table 4
Heterogeneity test
id.exposure	id.outcome	outcome	exposure	method	Q	Q_df	Q_pval
eqtl-a-ENSG00000150093	ebi-a-GCST90038610	Myocardial infarction || id:ebi-a-GCST90038610	id:eqtl-a-ENSG00000150093	MR Egger	11.3112	10	0.333791
eqtl-a-ENSG00000150093	ebi-a-GCST90038610	Myocardial infarction || id:ebi-a-GCST90038610	id:eqtl-a-ENSG00000150093	Inverse variance weighted	11.3142	11	0.417324
Pleiotropy test
id.exposure	id.outcome	outcome	exposure	egger_intercept	se	pval
eqtl-a-ENSG00000150093	ebi-a-GCST90038610	Myocardial infarction || id:ebi-a-GCST90038610	id:eqtl-a-ENSG00000150093	-2.49007e-05	0.000480641	0.959703
